# Supplementary material for: Investigating the Hemorheological, Metabolic, and Physical Performance Effect of a Core Muscle Strengthening Training Program
Source: Life (Basel). 2025 Sep 14;15(9):1438. doi: 10.3390/life15091438 (PMC12471357; doi:10.3390/life15091438)
Supplement: Supplementary file 1 [file life-15-01438-s001.zip]

Archive with 1 entries (1 files):
- life-3846954-supplementary.pdf
